# Supplementary material for: Phytoplankton communities in temporary ponds under different climate scenarios
Source: Sci Rep. 2021 Sep 9;11:17969. doi: 10.1038/s41598-021-97516-9 (PMC8429430; doi:10.1038/s41598-021-97516-9)
Supplement: Supplementary file 2 — Supplementary Table S1. [file 41598_2021_97516_MOESM2_ESM.xlsx]

## Sheet: S1
S1. Taxonomic composition, abundance [individuals/mL] and Shannon-Weaver diversity index of phytoplankton in the particular samples (180 in total).
number of series	series 1
number of aquarium	1	1	1	1	1	2	2	2	2	2	3	3	3	3	3	4	4	4	4	4	5	5	5	5	5	6	6	6	6	6	7	7	7	7	7	8	8	8	8	8	9	9	9	9	9	10	10	10	10
sampling days	17.12.	24.12.	31.12.	7.01.	14.01.	17.12.	24.12.	31.12.	7.01.	14.01.	17.12.	24.12.	31.12.	7.01.	14.01.	17.12.	24.12.	31.12.	7.01.	14.01	17.12	24.12.	31.12.	7.01.	14.01.	17.12.	24.12.	31.12.	7.01.	14.01.	17.12.	24.12.	31.12.	7.01.	14.01.	17.12.	24.12.	31.12.	7.01.	14.01.	17.12.	24.12.	31.12.	7.01.	14.01.	17.12.	24.12.	31.12.	7.01.
temperature	16ºC	16ºC	16ºC	16ºC	16ºC	16ºC	16ºC	16ºC	16ºC	16ºC	16ºC	16ºC	16ºC	16ºC	16ºC	16ºC	16ºC	16ºC	16ºC	16ºC	4ºC	4ºC	4ºC	4ºC	4ºC	4ºC	4ºC	4ºC	4ºC	4ºC	4ºC	4ºC	4ºC	4ºC	4ºC	4ºC	4ºC	4ºC	4ºC	4ºC	25ºC	25ºC	25ºC	25ºC	25ºC	25ºC	25ºC	25ºC	25ºC
photoperiod	24 h	24 h	24 h	24 h	24 h	16 h	16 h	16 h	16 h	16 h	8 h	8 h	8 h	8 h	8 h	0 h	0 h	0 h	0 h	0 h	24 h	24 h	24 h	24 h	24 h	16 h	16 h	16 h	16 h	16 h	8 h	8 h	8 h	8 h	8 h	0 h	0 h	0 h	0 h	0 h	24 h	24 h	24 h	24 h	24 h	16 h	16 h	16 h	16 h
number of sample	EX008	EX020	EX032	EX044	EX056	EX007	EX019	EX031	EX043	EX055	EX006	EX018	EX030	EX042	EX054	EX005	EX017	EX029	EX041	EX053	EX004	EX016	EX028	EX040	EX052	EX003	EX015	EX027	EX039	EX051	EX002	EX014	EX026	EX038	EX050	EX001	EX013	EX025	EX037	EX049	EX012	EX024	EX036	EX048	EX060	EX011	EX023	EX035	EX047
total number of taxa	33	49	44	47	51	33	33	33	43	34	27	33	29	34	23	15	16	14	18	27	16	17	19	23	16	14	13	20	26	21	6	10	18	22	19	20	18	20	24	15	17	25	30	33	35	22	21	29	22
total number of individuals/abundance	388.014	2598.03	6724.02	3484.02	2236.02	184.012	1076.02	6089.01	2636.02	249.008	85.006	110.009	382.004	4845.01	908.013	45.004	19.006	13.005	16.009	51.007	13.009	92.003	8938.01	1536	3540	11.008	102.002	15493	2568.01	2105.01	4.003	34.002	156.004	756.005	804.004	21.01	22.007	27.008	29.01	11.008	267.006	1092.01	1832.01	1765.01	4655.02	212.005	1685	2412.02	952.008
values of the Shannon-Weaver diversity index	1.6898	1.894	1.2045	1.9029	2.6025	2.3731	1.1716	1.9198	2.3739	2.5833	2.7346	2.6444	1.8749	0.6041	1.5807	2.0492	2.0584	2.0611	2.1055	1.9786	1.8245	2.0505	0.5825	2.1751	1.1756	1.6005	1.5966	0.9857	2.0559	1.9988	1.0459	1.4664	1.7552	2.042	1.5722	1.8842	2.2271	2.2968	2.3207	1.8524	1.2836	1.5574	1.9237	2.444	0.9606	2.479	1.3709	1.2465	1.597
Cyanoprokaryota/cyanobacteria
Anabaena sp.	0	0	4	16	424	0	0	0	0.001	2	0	0.001	0	0	0.001	0	0	0	0	17	0	0	0	0	0	0	0	0	0	0	0	0	0	0	0	0	0	0	0	0	0	0	0	0	0	0	3	0	0
Aphanocapsa incerta (Lemmermann) G.Cronberg & Komárek	0	0	0	0	0	0	0	0	0	0	0	0	0	0	0	0	0	0	0	0	0	0	0	0	0	0	0	0	0	0	0	0	0	0	0	0	0	0	0	0	0	0	0	0	0	0	0	0	0
Aphanocapsa stagnina (Sprengel) A.Braun	0	0.001	12	0	0	0	0	21	0	0	0	1	0	0	0	0	0	0	0	0	0	0	0	0	0	0	0	0	0	0	0	0	0	0	0	0	0	0	0	0	0	0	0	0	0	0	0	0	0
Aphanothece saxicola Nägeli	0	0	0	0	0	0	0.001	0	0	0	0	0	0	0	0	0	0	0	0	0	0	0	0	0	0	0	0	0	0	0	0	0	0	0	0	0	0	0	0	0	0	0	0	0	0	0	0	0	0
Chroococcus minutus (Kützing) Nägeli	0	0	20	0	0	0	0	0	0	0	0	0	0	0	0	0	0	0	0	0	0	0	0	0	0	0	0	0	0	0	0	0	0	0	0	0	0	0	0	0	0	0	0	0	0	0	0	0	0
Chroococcus sp. 2	0	0	0	0	0	0	0	0	0	0	0	0	0	0	0	0	0	0	0	0	0	0	0	0	0	0	0	0	0	0	0	0	0	0	0	0	0	0	0	0	0	0	0	0	0	0	0	0	0
Chroococcus sp. 4	0	0	0	0	0	0	0	0	0	0	0	0	0	0	0	0	0	0	0	0	0	0	0	0	0	0	0	0	0	0	0	0	0	0	0	0	0	0	0	0	0	0	0	0	0	0	0	0	0
Chroococcus sp.1	0	0.001	72	132	200	0	10	6	48	0	0	0	3	2	0	0	0	0	0	3	0	2	40	48	75	0	8	104	112	105	0	0	0	0.001	48	0	0	0	0	0	0	0	4	0	0	0	3	0	0
Chroococcus sp.3	0	0	0	0	0	0	0	0	0	0	0	0	0	0	0	0	0	0	0	0	0	0	0	0	0	0	0	0	0	0	0	0	0	0	0	0	0	0	0	0	0	0	0	0	0	0	0	0	0
Chroococcus turgidus (Kützing) Nägeli	0	0.001	0	0	0	0	0	0	0	0	0	0	0	0	0	0	0	0	0	0	0	0	0	0	0	0	0	0	0	0	0	0	0	0	0	0	0	0	0	0	0	0	0	0	0	0	0	0	0
filamentous cyanobacteria	0	0	0	0	0	0	0	0	0	0	0	0	0	0	0	0	0	0	0	0	0	0	0	0	0	0	0	0	0	0	0	0	0	0	0	0	0	0	0	0	0	0	0	0	0	0	0	0	0
Gomphosphaeria sp.	0	0	0	0	0	0	0	35	0	0	0	0	120	3	0	0	0	0	0	0	0	0	0.001	12	0	0	0	0	0	0	0	0	0	0	0	0	0	0	0	0	0	0	24	0	0	0	0	0	0.001
Hyella sp.	0	0	0	0	0	0	0	0	0	0	0	0	0	0	0	0	0	0	0	0	0	0	0	0	0	0	0	0	0	0	0	0	0	0	0	0	0	0	0	0	0	0	0	0	0	0	0	0	0
Johannesbaptista pellucida (Dickie) W.R.Taylor & Drouet	0	0	0	0	0.001	0	0	21	0	0	0	0	0	0	0	0	0	0	0	0	0	0	0	0	0	0	0	0	0	0	0	0	0	0	0	0	0	0	0	0	0	0	0	0	0	0	0	0	0
Lyngbya sp.	0	0	0	0.001	12	0	0	0	0	0	0	0	0	0	0	0	0	0	0	0	0	0	0	0	0	0	0	0	0	0	0	0	0	0	0	0	0	0	0	0	0	0	0	0	0	0	0	0	0
Myxosarcina amethystina J.J.Copeland	0	0	0	0	0	0	0	0	0	0	0	0	0	0	0	0	0	0	0	0	0	0	0	0	0	0	0	0	0	0	0	0	0	0	0	0	0	0	0	0	0	0	0	0	0	0	0	0	0
Nodularia sp.	0	0	0	0	0.001	0	0	0	0	0	0	0	0	0	0	0	0	0	0	0	0	0	0	0	0	0	0	0	0	0	0	0	0	0	0	0	0	0	0	0	0	0	0	0	0	0	0	0	0
Nostoc sp.	0	0	0	0	0.001	0	0	0	0	0	0	0	0	0	0	0	0	0	0	0	0	0	0	0	0	0	0	0	0	0	0	0	0	0	0	0	0	0	0	0	0	0	0	0	0	0	0	0	0
Phormidium sp.	0	0	0	0.001	0	0	0	0	0	1	0	0	0	0	0	0	0	0	0	0	0	0	0	0	0	0	0	0	0	0	0	0	0	0	0	0	0	0	0	0	0	0	0	0	0	0	0	0	0
Planktolyngbya contorta (Lemmermann) Anagnostidis & Komárek	0	0	0	0	0	0	0	0	0	0	0	0	0	0	0	0	0	0	0	0	0	0	0	0	0	0	0	0	0	0	0	0	0	0	0	0	0	0	0	0	0	0	0	0	0	0	0	0	0
Pseudanabaena sp.	0	0.001	0	0	0	0	0	0	0	0	0	0	0	0	0	0	0	0	0	0	0	0	0	0	0	0	0	0	0	0	0	0	0	0	0	0	0	0	0	0	0	0	0	0	0	0	0	0	0
Rhabdogloea sp.	0	0	0	0	0	0	0	0	0	0	0	0	0	0	0	0	0	0	0	0	0	0	0	0	0	0	0	0	0	0	0	0	0	0	0	0	0	0	0	0	0	0	0	0	0	0	0	0	0
Chlorophyta/chlorophytes
Ankistrodemsus falcatus (Corda) Ralfs	0	0	0	0	0	0	0	0	4	0	0	0	0	0	0	0	0	0	0	0	0	0	0	0	0	0	0	0	0	0	0	0	0	0	0	0	0	0	0	0	0	0	0	0	0	0	0	0	0
Ankistrodesmus stipitatus Komárková-Legnerová	0	14	0	64	12	0	0	0	92	10	0	0	0	0	0	0	0	0	1	0	0	0	0	0	5	0	0	0	0	0	0	0	0	0	0	0	0	0	0	0	0	0	0	0	0	0	0	0	0
Ankyra ancora (G.M.Smith) Fott	0	0	0	0	0	0	0	0	0	0	0	0	0	0	0	0	0	0	0	0	0	0	0	0	0	0	0	0	0	0	0	0	0	0	0	0	0	0	0	0	0	0	0	0	0	0	0	0	0
Ankyra judai (G.M.Smith) Fott	0	0	0	0	0	0	2	0	0	0	0	0	0	0	0	0	0	0	0	0	0	0	0	0	0	0	0	0	0	0	0	0	0	0	0	0	0	0	0	0	0	0	0	0	0	0	0	0	4
Botryochloris sp.	0	0	0	0	0	0	0	0	0	0	0	0	0	0	0	0	0	0	0	0	0	0	0	0	0	0	0	0	0	0	0	0	0	0	0	0	0	0	0	0	0	0	0	0	0	0	0	0	0
Bulbochaete sp.	0	0	12	8	0	0	0	0	0	0	0	0	0	0	0	0	0	0	0	0.001	0	0	0	0	5	0	0	0	0	0	0	0	0	0	0	0	0	0	0	0	0	0	0	0	0	0	0	0	0
Characium acuminatum A.Braun	0	0	0	0	0	0	0	0	0	0	0	0	0	0	0	0	0	0	0	0	0	0	0	0	0	0	0	0	0	0	0	0	0	0	0	0	0	0	0	0	0	0	0	0	5	0	0	0	0
Characium angustum A.Braun	0	0	0	0	0	0	0	0	0	0	0	0	0	0	0	0	0	0	0	0	0	0	0	0	0	0	0	0	0	0	0	0	0	0	0	0	0	0	0	0	0	0	0	0	0	0	0	0	0
Characium sp.	0	0.001	0	8	0.001	0	0.001	0	0	0	0	0	0	0	0	0	0	0	0	0	0	0	0	0	0	0	0	0	0	0	0	0	0	0	0	0	0	0	0	0	0	0	0	0	0	0	0	0	0
Chlamydomonas passiva Skuja	0	0.001	0.001	96	184	0	0	0	12	5	0	0	0	0	0	0	0	0	0	0	0	0	0	56	0	0	0	96	40	70	0	0	0	66	16	0	0	0	0	0	0	0	0	0	15	0	0	0	0
Chlamydomonas reinhardtii P.A.Dangeard	0	0	0	0	0	0	0	0	0	0	0	0	0	0	0	0	0	0	0	0	0	0	0	0	0	0	0	0	0	0	0	0	0	48	0	0	0	0	0	0	0	0	0	15	0	0	0	0	0
Chlamydomonas sp. 1	0	616	36	328	232	1	20	1204	64	0	0	0	0	0	0	0	0	0	0	0	0	0	312	296	200	1	2	0	0	0	0	0	47	18	0	0	0	6	0	0	0	0	72	0	0	0	0	0	0
Chlamydomonas sp. 2	0	0	0	0	0	0	0	0	0	0	0	0	0	0	0	0	0	0	0	0	0	0	0	0	0	0	0	0	0	0	0	0	0	0	0	0	0	0	0	0	0	0	0	0	0	0	0	0	0
Chlorogonium elongatum (P.A. Dangeard) Francé	2	0	0	0	0	0.001	72	0	0	0	1	7	125	266	356	0	0	0	0	2	0	0	284	0	0	0	0	208	56	0	0	0	9	48	70	0	0	0	0	0	0	429	20	90	15	0	246	164	60
Chlorogonium elongatum var. aculeatum (Pascher) L.Péterfi	0	0	0	0	0	0	0	0	0	0	0	0	0	0	0	0	0	0	0	0	0	0	0	0	0	0	0	0	0	0	0	0	0	0	0	0	0	0	0	0	0	0	0	0	0	0	0	0	0
Cladophora sp.	0	0	0	0	0	0	0	0	0	0	0	0	0	0	0	0	0	0	0	0	0	0	0	0	0	0	0	0	0	0	0	0	0	0	0	0	0	0	0	0	0	0	0	0	0	0	0	0	0
Closterium acerosum Ehrenberg ex Ralfs	0.001	28	8	0.001	4	2	0.001	42	0	0	0.001	0	0.001	1	0	0	0	0	0	0	0	0	0	0	0	0	0.001	0	0	0	0	0	0	0	0.001	0	0	0	0	0	0	0.001	0	0	0	0	0.001	0	0
Closterium ehrenbergii Meneghini ex Ralfs	0	0	0	0	0.001	0	0	0	0	0	0	0	0	0	0	0	0	0	0	0	0	0	0	0	0	0	0	0	0	0	0	0	0	0	0	0	0	0	0	0	0.001	0	0	0	0	0	0	0	0
Closterium kuetzingii Brébisson	0	0	0.001	0.001	0.001	0	0.001	0	0	1	0	0.001	1	0.001	8	0	0	0	0	0	0	0	0	0	0	0	0	0	0	0	0	0	0	0	0	0	0	0	0	0	0	0.001	0	5	10	0	0	0.001	0.001
Closterium moniliferum Ehrenberg ex Ralfs	0	0.001	0.001	0.001	4	0	0.001	14	0.001	0	0	0.001	2	0.001	0	0	0	0	0	1	0	0	0	0	0	0	0	0	0	0	0	0	0	0	0	0	0	0	0	0	0	0	0	0.001	0	0	0	0.001	0.001
Closterium sp. 2	0	0	0	0	0	0	0	0	0	0	0	0	0	0	0	0	0	0	0	0	0	0	0	0	0	0	0	0	0	0	0	0	0	0	0	0	0	0	0	0	0	0	0	0	0	0	0	0	0
Closterium sp.1	0.001	0	0	0	0.001	0	0	0	0	0	1	0	0	0	0	0	1	0	0.001	0	0	0	0	0.001	0	0	0	0	0	0	0	0	0	2	0	0	0	0	0.001	0	0	0	0.001	5	0	0	0	0.001	0
Closterium strigosum Brébisson	0	7	0	0	0	0	0	0	0	0	0	10	0	0	0	0	0.001	0.001	0	0	0	0	0	0	0	0	0	0	0.001	0	0	0	0	0	0	0	0	1	0	0	0.001	0	0	0	0	4	0	0	0
Closterium tumidulum F.Gay	0	0	0	0	0	0	0	0	0	0	0	0	0	0	0	0	0	0	0	0	0	0	0	0	0	0	0	0	0	0	0	0	0	0	0	0	0	0	0	0	0	0	0	0	0	0	0	0	0
Coelastrum astroideum De Notaris	0	0	0	0	0.001	0	0	0	0	0	0	0	0	0	0	0	0	0	0	0	0	0	0	0	0	0	0	0	0	0	0	0	0	0	0	0	0	0	0	0	0	0	0	0	0	0	0	0	0
Coelastrum microporum Nägeli	0	0.001	0	0	0	0	0	0	0	0	0	0	0	0	0	0	0	0	0	0	0	0	0	0	0	0	0	0	0	0	0	0	0	0	0	0	0	0	0	0	0	0	88	0	0	0	0	0	0
Coenochloris sp.	0	7	12	0	0	0	0	0	0	0	0	0	0	0	0	0	0	0	0	0	0	0	0	0	0	0	0	0	0	0	0	0	0	0	0	0	0	0	0	0	0	0	0	0	0	0	0	0	0
Cosmarium dentiferum Corda ex Nordstedt	0	0	0	0	0	0	0	0	0	0	0	0	0	0	0	0	0	0	0	0	0	0	0	0	0	0	0	0	0	0	0	0	0	0	0	0	0	0	0	0	0	0	0	0	0	0	0	0	0
Cosmarium granatum Brébisson ex Ralfs	0	0	0	0	0	0	0	0	0	0	0	0	0	0	0	0	0	0	0	0	0	0	0	0	0	0	0	0	0	0	0	0	0	0	0	0	0	0	0	0	0	0	0	0	0	0	0	0	0
Cosmarium sp.	0	0.001	4	0.001	0.001	0	0	0.001	8	0	0	0	0	0	0	0	0	0	0	0	0	0	0	0	0	0	0	0	0.001	0.001	0	0	0	0	0	0	0	0	0	0	0	0	0.001	0	0	0	0	0	0
Crucigenia tetrapedia (Kirchner) Kuntze	0	0	0	0	0	0	0	0	4	0	0	0	0	0	0	0	0	0	0	0	0	0	0	4	0	0	0	0	0	0	0	0	0	0	0	0	0	0	0	0	0	0	24	0	0	0	0	8	0
Desmodesmus communis (E.Hegewald) E.Hegewald	0	0.001	0	0	0	0	0	0	0	0	0	0	0	0	0	0	0	0	0	0	0	0	0	0	0	0	0	0	0	0	0	0	0	0	0	0	0	0	0	0	0	0	0	0	0	0	0	0	0
Dictyosphaerium curvatus Korshikov	0	0	0.001	0	0	0	0	0	0	0	0	0	0	0	0	0	0	0	0	0	0	0	0	0	0	0	0	0	0	0	0	0	0	0	0	0	0	0	0	0	0	0	0	0	0	0	0	0	0
Dictyosphaerium ehrenbergianum Nägeli	0	0	0	0	0	0	0	0	0	0	0	0	0	0	0	0	0	0	0	0	0	0	0	0	0	0	0	0	0	0	0	0	0	0	0	0	0	0	0	0	0	0	0	0	0	0	0	0	0
Dictyosphaerium pulchellum H.C.Wood	0	0.001	0	4	56	0	0	0.001	0.001	1	0	0	0	0	0	0	0	0	0	0	0	0	0	0	0	0	0	0	0	0	0	0	0	0	0	0	0	0	0	0	0	0	12	0.001	20	0	0	0.001	4
Elakatothrix sp.	0	0	0	0	0	0	0	0	0	0	0	0	0	0	0	0	0	0	0	0	0	0	0	0	0	0	0	0	0	0	0	0	0	0	0	0	0	0	0	0	0	0	0	0	0	0	0	0	0
Eudorina elegans Ehrenberg	0	0	0.001	0.001	0	0	0	0	0	0	0	0	0	0	0	0	0	0	0	0	0	0	0	0	0	0	0	0	0	0	0	0	0	0	0	0	0	0	0	0	0	0	0.001	0	0.001	0	0	0	0
filamentous chlorophyte 1	0.001	14	692	152	60	7	48	413	156	28	0	0	2	0	0	0	0	0	0	0	0	0	28	144	350	0	0	81	0	135	0	0	0	0	0	0.001	0	0	0	0	0.001	9	0	0	0	12	90	0.001	0
filamentous chlorophyte 2	0	0	0	0	0	0	0	686	528	0	0	0	0	9	0	0	0	0	0	3	0	18	316	84	100	0	0	368	372	150	0	0	4	0	10	0	0	0.001	0	0	0	0	0	0	0	0	0	28	0
Follicularia paradoxalis V.V.Miller	0	0	0	0	0	0	0	0	0	0	0	0	0	0	0	0	0	0	0	0	0	0	0	0	0	0	0	0	0	0	0	0	0	0	0	0	0	0	0	0	0	0	0	0	0	0	0	0	0
Gonium pectorale O.F.Müller	0.001	35	0.001	4	40	0	0	0	0	0	0	0	0	0	0	0	0	0	0	1	0	0	0	0	0	0	0	0	0	0	0	0	0	0	0	0	0	0	0	0	0	0.001	4	10	35	0	0	0	0
Haematococcus pluvialis Fotow	0	12	24	496	448	0	0	0	680	35	0	0	0	0	0	0	0	0	0	0.001	0	0	0	76	195	0	0	0.001	0	170	0	0	0	0	0	0	0	0	0	0	0	0	0.001	0	0	0	0	0	0
Kirchneriella contorta (Schmidle) Bohlin	0	0.001	4	0	0	0	0	0	0	0	0	0	0	0	0	0	0	0	0	0	0	0	0	0	0	0	0	0	0	0	0	0	0	0	0	0	0	0	1	0	0	0	0	0	0	0	0	0	0
Koliella sp.	0	0	0	0	0	0	0	0	0	0	0	0	0	0	0	0	0	0	0	0	0	0	0	0	0	0	0	0.001	0	0	0	0	0	0	0	0	0	0	0	0	0	0	0	0	0	0	0	0	0
Monoraphidium contortum (Thuret) Komárková-Legnerová	0	0	0	0	0	0	0	0	0	1	0	0	0	0	0	0	0	0	0	0	0	0	0	0	0	0	0	0	0	0	0	0	0	0	0	0	0	0	0	0	0	0	0	0	0	0	0	0	0
Monoraphidium griffithii (Berkeley) Komárková-Legnerová	0	780	4608	1560	92	0	0	1890	368	59	0	0	0	0	20	0	0	0	0	0	0	0	0	0.001	0.001	0	0	0	0	5	0	0	0	0	0	0	0	0	0	0	0	3	484	220	160	0	0	412	100
Monoraphidium komarkovae Nygaard	0	0	0	0.001	0	0	0	0	0	1	0	0	0	0	0	0	0	0	0	0	0	0	0	0.001	0	0	0	0	0.001	0.001	0	0	0	0	2	0	0	0	0	0	0	0	168	0.001	205	0	0	72	0
Mychonastes homosphaera (Skuja) Kalina & Puncochárová	0	0	0	0	0	0	0	0	0	0	0	0	0	0	0	0	0	0	0	0	0	0	0	0	0	0	0	0	0	0	0	0	0	0	0	0	0	0	0	0	0	0	0.001	0	0	0	0	0	0
Nephrochlamys sp.	0	0	0	0	0	0	0	0	0	0	0	0	0	0	0	0	0	0	0	0	0	0	0	0	0	0	0	0	0	0	0	0	0	0	0	0	0	0	0	0	0	0	0	0	0	0	0	0	0
Oedogonium sp.	0	0.001	60	0.001	16	0	0.001	0	84	0.001	0	0	0	0	0	0	0	0	0	3	0	0	0	0	0	0	0	0	0	0	0	0	0	0	0	0	0	0	0	0	0	0	0	15	0.001	0	0	0	0
Oocystis parva West & G.S.West	0.001	0	0	0	0	0	0	0	0	0	0	0	0	0	0	0	0	0	0	0	0	0	0	0	0	0	0	0	0	0	0	0	0	0	0	0	0	0	0	0	0	0	0	0	0	0	0	0	0
Pandorina morum (O.F.Müller) Bory	0	0.001	0	0	0	0	0	0	0	0	0	0	0	0	0	0	0	0	0	0	0	0	0	0	0	0	0	0	0.001	0	0	0	0	0	0	0	0	0	0	0	0	0	0	0	0	0	0	0	0
Phacotus lenticularis (Ehrenberg) Diesing	0	0	0	0	0	0	0	0	0	0	0	0	0	0	0	0	0	0	0	0	0	0	0	0	0	0	0	0	0	0	0	0	0	0	0	0	0	0	0	0	0	0	0	0	0	0	0	0	0
Planctococcus sp.	0	0	0	0	0	0	0	0	0	0	0	0	0	0	0	0	0	0	0	0	0	0	0	0	0	0	0	0	0	0	0	0	0	0	0	0	0	0	0	0	0	0	0	0	0	0	0	0	0
Planctococcus sphaerocystiformis Korshikov	0	0.001	0	0	0	0	0	0	0	0	0	0	0	0	0	0	0	0	0	0	0	0	0	0	0	0	0	0	0	0	0	0	0	0	0	0	0	0	0	0	0	0	0	0	0	0	0	0	0
Planktonema sp.	0	0	0	0	0	0	0	0	0	0	0	0	0	0	0	0	0	0	0	0	0	0	0	0	0	0	0	0	0	0	0	0	0	0	0	0	0	0	0	0	0	0	0	0	0	0	0	0	0
Pseudosphaerocystis lacustris (Lemmermann) Nováková	0	322	648	388	104	0	0.001	1078	184	16	0	0	0	0	0	0	0	0	0.001	0	0	0	0.001	164	0	0	0	0	4	0	0	0	0	0	0	0	0	0	0	0	0	0	12	30	5	0	0	0.001	0
Raphidonemopsis sessilis Deason	0	0	0	0	0	0	0	0	0	0	0	0	0	0	0	0	0	0	0	0	0	0	0	0	0	0	0	0	0	0	0	0	0	0	0	0	0	0	0	0	0	0	0	0	0	0	0	0	0
Scenedesmus sp. 1	0	0	0	4	0	0	0	0	24	0	0	0	0	0.001	0	0	0	0	0	0	0	0	0	0	0	0	0	0	0	5	0	0	0	0	0	0	0	0	0	0	0	0	0	0	0	0	0	0	0
Scenedesmus sp. 2	0	28	0	0	8	0	2	0	0	2	0	0	1	0	0	0	0	0	0	0	0	0	0	0	0	0	0	0	0	0	0	0	0	0	0	0	0	0	0	0	0	0	0	0	0	0	0	8	0
Schroederia setigera (Schröder) Lemmermann	0	0	0	0	0	0	0	0	0	0	0	0	0	0	0	0	0	0	0	0	0	0	0	0	0	0	0	0	0	0	0	0	0	0	0	0	0	0	0	0	0	0	0	0	0	0	0	0	0
Sphaerellopsis gelatinosa Korshikov (Gerloff)	0	0	0	0	0	0	0	0	0	0	0	0	0	0	0	0	0	0	0	0	0	0	0	0	0	0	0	0	0	0	0	0	0	0	0	0	0	0	0	0	0	0	0	0	0	0	0	0	0
Sphaerocystis planctonica (Korshikov) Bourrelly	0	0	0	16	0.001	0	0	0	0.001	9	0	0	4	1	0	0	0	0	0	0	0	0	0	0	0	0	2	0	0	0	0	0	9	0	0	0	0	0	0	0	0	6	0	5	0	0	3	0	0
Sphaerocystis schroeteri Chodat	0	0	0	0.001	0	0	0	0	0	0	0	0	0	0	0	0	0	0	0	0	0	0	0	0	0	0	0	0	0	0	0	0	0	0	0	0	0	0	0	0	0	0	0	0	0	0	0	0	0
Spirogyra sp.	0	21	12	0.001	0.001	0.001	0	0.001	0	0	0	0	0	0	0	0	0	0	0	14	0	0	0	12	0	0	0	0	0	0	0	0	0	0	0	0	0	0	0	0	0	0	0.001	0.001	60	0	0	4	0
Spirogyra sp. 2	0	0	0	0	0	0	0	0	0	0	0	0	0	0	0	0	0	0	0	0	0	0	0	0	0	0	0	0	0	0	0	0	0	0	0	0	0	0	0	0	0	0	0	0	0	0	0	0	0
Staurastrum sp.	0	0	0	0.001	0.001	0	0	0	0	0	0	0	0	0	0	0	0	0	0	0	0	0	0	0	0	0	0	0	0	0	0	0	0	0	0	0	0	0	0	0	0	0	0	0	0	0	0	0	0
Staurodesmus sp.	0.001	0.001	4	16	4	0	0	0.001	8	1	0	0.001	0	0.001	0	0	0	0	0	0	0	0	0	0	0	0	0	0	0	0	0	0	0	0	0	0	0	0	0	0	0	0.001	0.001	20	20	0	0	0.001	4
Tetracystis fisurrata Nakano	0	0	0	0	0	0	0	0	0	0	0	0	0	0	0	0	0	0	0	0	0	0	0	0	0	0	0	0	0	0	0	0	0	0	0	0	0	0	0	0	0	0	0	0	0	0	0	0	0
Tetradesmus dimorphus (Turpin) M.J.Wynne	1	14	0	0	0	0	0.001	0	16	0	0	0	0	2	0	0	0	0	0.001	0	0	0	0	0	0	0	0	0	0	0	0	0	0	0	0	0	0	0	0	0	0	0.001	4	0	0.001	0	6	0	0
Tetradesmus lagerheimii M.J.Wynne & Guiry	0	0	0	0	0	0	0	0	0	0	0	0	0	0	0	0	0	0	0	0	0	0	0	0	0	0	0	0	0	0	0	0	0	0	0	0	0	0	0	0	0	0	0	0	0	0	0	0	0
Tetradesmus obliquus (Turpin) M.J.Wynne	0	0	384	0	0	0	0	49	0	0	0	0	0	0	0	0	0	0	0	0	0	0	0	0	0	0	0	0	0	0	0	0	0	0	0	0	0	0	0	0	0	0	0	0	0	0	0	0	0
Tetraedron caudatum (Corda) Hansgirg	0	0	8	16	0	0	0	35	108	0	0	0	0	0	0	0	0	0	0	0	0	0	0	0	0	0	0	0	0	0	0	0	0	0	0	0	0	0	0	0	0	0	4	0	0	0	0	0	0
Tetraspora gelatinosa (Vaucher) Desvaux	0	0.001	0.001	0.001	32	0	0	0.001	48	3	0	0	0	0	0	0	0	0	0	0.001	0	0	60	32	5	0	0	100	24	130	0	0	0	2	4	0	0	0	0	0	0	0	0	15	0.001	0	0	0	0
Tetrasporidium sp.	0	0	0	0	0	0	0	0	0	0	0	0	0	0	0	0	0	0	0	0	0	0	0	0	0	0	0	0	0	0	0	0	0	0	0	0	0	0	0	0	0	0	0	0	0	0	0	0	0
Ulothrix sp.	0	0	0	0	0	0	0	0.001	0	0	0	0	0	0	0	0	0	0	0	0	0	0	0	0	0	0	0	0	0	0	0	0	0	28	0	0	0	0	0	0	0	0	0	15	0	0	0	0	0
Uronema confervicola Lagerheim	0	0	0	0	0	0	0	0	0	0	0	0	0	0	0	0	0	0	0	0	0	0	0	0	0	0	0	0	0	0	0	0	0	0	0	0	0	0	0	0	0	0	0	0	0	0	0	0	0
Uronema intermedium Bourrelly	11	0.001	40	60	32	7	0	0	44	19	4	3	0	2	0.001	0	0	0	2	0	2	0	0	60	130	0.001	55	12	672	65	0	19	61	90	20	0	0	3	2	0	0	0	12	150	90	18	0	0	0.001
Volvox aureus Ehrenberg	0	0	0	0	0	0	0	0	0	0	0	0	0	0	0	0	0	0	0	0	0	0	0	0	0	0	0	0	0	0	0	0	0	0	0	0	0	0	0	0	0	0	296	0	0	0	0	0	0
Westella botryoides (West) De Wildeman	0	0	0	0	0	0	0	0	0	0	0	0	0	0	0	0	0	0	0	0	0	0	0	0	0	0	0	0	0	0	0	0	0	0	0	0	0	0	0	0	0	0	0	0	0	0	0	0	0
Euglenophyta/euglenoids
Euglena agilis H.J.Carter	0	0	0	0	0.001	1	0	0	0	0	0	0	0	0	0	0	0	0	0	0	0	0	0	0	0	0	0	0	0	0	0	0	0	0	0	0	0	0	0	0	0	0	0	0	0	0	0	0	0
Euglena deses Ehrenberg	0	0.001	0	0.001	20	0.001	0.001	0	0	0	0	2	1	1	0.001	0	0	0	0.001	0.001	0	0	0	0	0	0	0	0.001	4	0	0	0	0	4	0.001	0	0.001	0	1	0.001	0	0.001	0	0	0	0	0	0.001	0
Euglena deses f. intermedia G.A.Klebs	0	0	0	0	0.001	0	0	0	0	0	0	0	0	0	0	0	0	0	0	0	0	0	0	0	0	0	0	0	0	0	0	0	0	0	0	0	0	0	0	0	0	0	0	0	0	0	0	0	0
Euglena ehrenbergii G.A.Klebs	0	0	0	0	0	0	0	0	0	0	0	0	0	0	0	0	0	0	0	0	0	0	0	0	0	0	0	0	0	0	0	0	0	0	0	0	0	0	0	0	0	0	0	0	0	0	0	0	0
Euglena hemichromata Skuja	0	0.001	0.001	0	0	0	0.001	0	4	0	4	1	0	0	0	0	0	0	0	0	0	0	0	4	0	1	0	0	0.001	0	0	0	0	0	0	0.001	0	0	0	0	0	0	0	0	0	0	0	0	0
Euglena oblonga F. Schmitz	0	0	0	0	0	0	0	0	0	0	0.001	0	0	0	0	0	0	0	0	0	0	0	0	0	0	0	0	0	0	0	0	0	0	0	0	0	0	0	0	0	0	0	0	0	0	0	0	0	0
Euglena pascheri Swirenko	0	0	0	0	0	0	0	0.001	0	0	0	0	0	0	0.001	0	0	0	0	1	0	0	0	0	0	0	0	0	0	0	0	0	0.001	0	0	0	0	0	0	1	0	0	0	0	0	0	0	0	0
Euglena sp.	0	0	0	0	0	0	0	0	0	0	0	0	0	0	0	0	0	0	0	0	0	0	0	0	0	0	0	0	0	0	0	0	0	0	0	0	0	0	0	0	0	0	0	0	0	0	0	0	0
Euglena sp. 1	0	0	0	0.001	0	1	0	0	0.001	0	0	1	0	1	0	0	0.001	0	2	0	0	0	0	0	0	0	0	0	0	0.001	0	0	0	0	0	0.001	0.001	0	0.001	0	0	0.001	0	0	0.001	2	0	0.001	0.001
Euglena sp. 2	0	0	0	0	0	0	0	0	0	0	0	0	0	0	0	0	0	0	0	0	0	0	0	0	0	0	0	0	0	0	0	0	0	0	0	0	0	0	0	0	0	0	0	0	0	0	0	0	0
Euglena splendens P.A.Dangeard	0	0	0	0	0	0.001	0	0	0	0	0	0	0	0	0.001	0	0	0	0	0	0	0	0	0	0	0	0	0	0	0	0	0	0	0	0	0	0	0	0	0	0	0	0	0	0	0	0	0	0
Euglena texta (Dujardin) Hübner	2	0	0	0.001	0	0.001	0	0	0	0.001	0	0	0	0	0	0	0	0	0.001	0	0	0	0	0	0	0	0	0	0	0.001	0	0	0	0	0	0	0	0	0	0	0	0	0	0	0	0.001	0	0	0
Euglena viridis (O.F.Müller) Ehrenberg	0	0.001	0	0	0	11	0	7	0.001	0	5	3	2	1	0	10	0.001	0	0.001	0	0	0	0	0	0	0	0	0	0	0	0	0	0.001	0	0.001	9	0.001	0.001	1	0	0	0	4	0	0	2	0	0	0.001
Euglenaformis proxima (P.A.Dangeard) M.S.Bennett & Triemer	0	0	0	0	0	0	0	0	0	0	0	0	0	0	0	0	0	0	0	0	0	0	0	0	0	0	0	0	0	0	0	0	0	0	0	0.001	0	0	0	0	0	0	0	0	0	0	0	0	0
Euglenaria clavata (Skuja) Karnkowska & E.W.Linton	0	0	0.001	0	0	0	0	0	0	0	0	0	2	0	0	0	0	0	0	0	0	0	0	0	0	0	0	0	0	0	0	0	0	0	0	0	0	0	0	0	0	0	0	0	0	0	0	0	0
Lepocinclis acus (O.F.Müller) B.Marin & Melkonian	0	0	0	0	0	0	0	0	0	0	0	0.001	0	0	0	0	0	0	0	0	0	0	0	0	0	0	0	0	0	0	0	0	0	0	0	0	0	0	0	0	1	0	0	0	0	0	0	0	0
Lepocinclis ovum (Ehrenberg) Lemmermann	0	0	0	0	0	0	0	0	0	0	0	0	0	0	0	0	0	0	0	0	0	0	0	0	0	0	0	0	0	0	0	0	0	0	0	0	0	0	0	0	0	0	0	0	0	0	0	0	0
Lepocinclis oxyuris (Schmarda) B.Marin & Melkonian	0	0	0	0	0.001	0	0	0	0	0.001	1	1	0	0	4	2	0	0	0	0	0	1	0	0	0	0	0	0	0	0	0	0	0	0.001	0	1	0.001	0	0	0	0	0	0.001	0	0.001	0.001	0	0	0
Lepocinclis sp.	0	0	0	0	0	0	0	0	0	0	0	0	0	0	0	0	0	0	0	0	0	0	0	0	0	0	0	0	0	0	0	0	0	0	0	0	0	0	1	0	0	0	0	0	0	0	0	0	0
Lepocinclis spirogyroides B.Marin & Melkonian	0.001	0	0	0	0	2	0	0	0	0	0	0	0	0	0	0	0	0	0	0	0	0	0	0	0	0	0	0	0	0	0	0	0	0	0	0	0	0	0	0	0	0	0	0.001	0	0	0	0	0
Lepocinclis steinii (Lemmermann) Lemmermann	0	0	0	0	0	0	0	0	0	0	0	0	0	0	0	0	0	0	0	0	0	0	0	0	0	0	0	0	0	0	0	0	0	0	0	0	0	0	0	0	0	0.001	0	0	0	0	0	0	0
Lepocinclis tripteris (Dujardin) B.Marin & Melkonian	0.001	0	0	0	0	2	0.001	0	0.001	0.001	0.001	5	2	0.001	0.001	0	0.001	0	0.001	0.001	0.001	1	0	0	0	0	0	4	0.001	0	0	0.001	1	0	0	0.001	1	0.001	7	1	0	3	0	0	0	18	3	0.001	0
Phacus acuminatus A.Stokes	0	0	0	0	0	0.001	0.001	0	0	0	0.001	2	0.001	0.001	0.001	0	0	0	0	0	0	0	0	0	0	0	0	0	0	0	0	0	0	0	0	0	0	0	0	0.001	0	0	0	0	0	0	0	8	0.001
Phacus alatus G.A.Klebs	0	0.001	0	0	0	0	0	0	0	0	0	0	0	0	0	0	0	0	0	0	0	0	0.001	0	0	0	0	0	0	0	0	0	0	0	0	0	0	0	0	0	0	0	0	0	0	0	0	0	0
Phacus caudatus Hübner	0	0	0	0	0	0	0	0	0	0	0	0	0	0	0	0.001	0	0	0.001	0	0	0	0	0	0	0	0	0	0	0	0	0	0	0	0	0	0	0	0.001	0	0	0	0	0	0	0	0	0	0
Phacus elegans Pochmann	0	0	0	0	0	0	0	0	0	0	0	0	0	0	0	0	0	0	0	0	0	0	0	0	0	0	0	0	0	0	0	0	0	0	0	0	0	0	0	0	0	0	0	0	0	0	0	0	0
Phacus longicauda (Ehrenberg) Dujardin	2	0.001	4	0	0.001	0.001	0.001	0	0	0	0	0.001	0	0	0.001	1	0	0	0	1	0	0	0	0	0	0	0	0	0	0	0	0	0	0	0	0	0	0	0.001	0.001	0.001	9	0.001	0	0.001	0	0	0.001	0.001
Phacus orbicularis Hübner	2	0.001	0	0	0.001	0	0	0	0	0	0.001	0.001	0	0	0	0	0	0	0	0	0	0	0	0	0	0	0	0	0	0	0	0	0	0	0	0	0	0.001	0	0.001	0	0	0.001	0	0.001	2	0	0.001	0
Phacus sp.	0	0	0	0	0	0	0	0	0	0	0	0	0	0	0	0	0	1	0	0	0	0	0	0	0	0	0	0	0	0	0	0	0	0.001	0	0	0.001	0	0.001	0	0	0	0	0	0	0	0	0	0
Trachelomonas armata (Ehrenberg) F. Stein	0	0	0	0	0	0	0	0	0	0	0	0	0	0	0	0	0	0	0	0	0	0	0	0	0	0	0	0	0	0	0	0	0	0	0	0	0	0	0	0	0.001	0	0	0	0	0	0	0	0
Trachelomonas caudata (Ehrenberg) F. Stein	0	0	0	0	0	0	0	0	0	0	0	0	0	0	0	0.001	0	0	0	0	0	0	0	0	0	0	0	0	0	0	0	0	0	0	0	0	0	0	0	0	0	0	0	0	0	0	0	0	0
Trachelomonas cylindrica Ehrenberg	0	0	0	0	0	0	0	0	0	0	0	0	0	0	0	0	0	0	0	0	0	0	0	0	0	0	0	0	0	0	0	0	0	0	0	0	0	0	0	0	0	0	0	0	0	0.001	0	0	0
Trachelomonas globularis (Averintsev) Lemmermann	0.001	0	0	0	0	0	0	0	0	0	1	0	0	0	0	0	0	0	0	0	1	0	0	0	0	0.001	0	0	0	0	0	0	0	0	0	0	0	0	0	0	0	0	0	0	0	0	0	0	0
Trachelomonas hispida (Perty) F. Stein	0	0	0	0	0	0	0	0	0	0	0	0	0	0	0	1	0	0	0	0	0	0	0	0	0	0	0	0	0	0	0	0	0	0	0	0	0	0	0	0	0	0	0	0	0	0	0	0	0
Trachelomonas intermedia P.A. Dangeard	0	0	0	0	0	0.001	0	0	0	0	0	0	0	0	0	0	0	0	0	0	0	0	0	0	0	0	0	0	0	0	0	0	0	0	0	0	0	0	0	0	0	0	0	0	0	0	0	0	0
Trachelomonas manginii Deflandre	0	0	0	0	0	0	0	0	0	0	0	0	0	0	0	0	0	1	0	0	0.001	0	0	0	0	0	0	0	0	0	0	0	0	0	0	0	0	0	0	0	0	0	0	0	0	0	0	0	0
Trachelomonas oblonga Lemmermann	0.001	0	0	0	0	3	0	0.001	0	0	4	0	0	0	0	1	0	0	1	0	2	0	0	0	0	0.001	0	0	0	0	0.001	0	0	0	0	1	0.001	0	0	0	0	0	0	0	0	2	0	0	0
Trachelomonas oblonga var. pulcherrima (Playfair) T.G.Popova	0	0	0	0	0	0	0	0	0	0	0	0	0	0	0	0	0	0	0	0	0	0	0	0	0	0	0	0	0	0	0	0	0	0	0	0	0	0	1	0	0	0	0	0	0	0	0	0	0
Trachelomonas pusilla Playfair	0	0	0	0	0	0	0	0	0	0	0	0	0	0	0	0	0	0	0	0	0	0	0	0	0	0	0	0	0	0	0	0	0	0	0	0	0	0	0	0	0	0	0	0	0	0	0	0	0
Trachelomonas sp.	0.001	0	0	0	0	0	0	0	0.001	0.001	0	0	0	0	0	0	0	1	0	0	0	0	0.001	4	0	0	0	0	0	0	0	0	0	0	0	0	0	0	0	0	0	0.001	0	0	0	0	3	0	0
Trachelomonas volvocina var. derephora W.Conrad	0	0	0	0	0	0.001	0	0	0	0	0	0	0	0	0	0	0	0	0	0	0	0	0	0	0	0	0	0	0	0	0	0	0	0	0	0	0	0	0	0	0	0	0	0	0	0	0	0	0
Trachelomonas volvocinopsis Svirenko	14	0	0	4	0	5	0.001	0	0	0	9	0.001	1	0	0	8	4	3	1	1	0	0.001	0.001	0.001	0	0.001	0	0	0	0	0.001	0.001	1	0.001	0	3	1	2	1	0	25	12	0	20	15	26	0	0	0
Trachelomonas woycickii Koczwara	0.001	0	0	0	0	0	0	0	0	0	0	0	0	0	0	0	0	0	0	0	0	0	0	0	0	0	0	0	0	0	0	0	0	0	0	0.001	0	0	0	0	0	0	0	0	0	0	0	0	0
Bacillariophyceae/diatoms
Achnanthes sp.	14	14	4	0.001	0	19	30	0	4	0	4	5	1	6	0	0	1	1	0	0	0	2	0	0	0	1	1	0	0.001	0	0	1	4	0	0	0.001	1	2	0	0	0	0	0	0	0	10	6	0	0
Achnanthidium minutissimum (Kützing) Czarnecki	0	0	0	0	0	0	0	0	0	0	0	0	0	0	0	0	0	0	0	0	0	0	0	0	0	0	0	0	0	0	0	0	0	0	0	0	0	0	0	0	0	0	0	0	0	0	0	0	0
Caloneis silicula (Ehrenberg) Cleve	0	0	0	0	0	0	0	0	0	0	0	0	0	0	0	0	0	0	0	0	0	0	0	0	0	0	0	0	0	0	0	0	0	0	0	0	0	0	0	0	0	0	0	0	0	0	0	0	0
Caloneis sp.	0	0	0	0	0	0	0	0.001	0	0	0	0	1	0	0	0	0	0	0	0	0	0	0	0	0	0	0	0	0	0	0	0	0	0	0	0.001	0	0	0	0	0	0	0	0	0	0	0	0.001	0
Craticula cuspidata (Kutzing) D.G.Mann	0.001	0	0	0	0	0	0	0	0	0	1	0	0	0	0	0.001	0	0	0	0	0.001	0	0	0	0	0	0	0	0	0	1	0	0	0	0	0.001	0	0	0	0	0	0	0	0	0	0.001	0	0	0
Cyclotella sp.	0	0	0	0	0	0	0	0	0	1	0	0	0	0	0	0	0	0	0	0	0	0	0	0	0	0	0	0	0	0	0	0	0	0	0	0	0	0	0	0	0	0	0	0	0	0	0	0	0
Epithemia turgida (Ehrenberg) Kützing	0	0	0	0	0	0	0	0	0	0	0	0	0	0	0	0	0	0	0	0	0	0	0	0	0	0	0	0	0	0	0	0	0	0	0	0	0	0	0	0	0	0	0	0	0	0	0	0	0
Eunotia bilunaris (Ehrenberg) Schaarschmidt	4	0.001	0.001	0.001	4	6	2	0.001	12	1	4	1	2	3	0.001	2	5	0.001	0	0	1	9	0.001	4	0	1	0	0.001	0	0.001	0.001	3	0.001	4	2	2	4	1	1	0.001	4	6	0	0.001	0.001	0.001	0.001	0	0
Eunotia sp.	0	0	0	0	0	0	0	0	0	0	0	0	0	0	0	0	0	0	0	0	0	0	0	0	0	0	0	0	0	0	0	0	0	0	0	0	0	0	0	0	0	0	0	0	0	0	0	0	0
Fragilaria capucina var. vaucheriae (Kützing) Lange-Bertalot	0	0	0	0	0	0	0	0	0	0	0	0	0	0	0	0	0	0	0	0	0	0	0	0	0	0	0	0	0	0	0	0	0	0	0	0	0	0	0	0	0	0	0	0	0	0	0	0	0
Fragilaria construens (Ehrenberg) Grunow	0	0	0	0	0	0	0	0	0	0	0	0	0	0	0	0	0	0	0	0	0	0	0	0	0	0	0	0	0	0	0	0	0	0	0	0	0	0	0	0	0	0	0	0	0	0	0	0	0
Fragilaria sp.	0	0	0	0	0	0.001	0	0	0	0	0	0	0	0	0.001	0	0	0	0	0	0.001	0	0	0	0	0.001	0	0	0	0	0	0	0	0	0	0	0	0	6	0	0	0	0	0	0	0	0	0	0
Gomphonema augur Ehrenberg	0	0	0	0	0	0	0	0	0	0	0	0	0	0	0	0	0	0	0	0	0	0	0	0	0	0	0	0	0	0	0	0	0	0	0	0	0	0	0	0	0	0	0	0	0	0	0	0	0
Hantzschia amphioxys (Ehrenberg) Grunow in Cleve & Grunow	7	0.001	0.001	0.001	4	5	0.001	0	0.001	0.001	3	1	1	1	0.001	3	1	1	0.001	0.001	2	3	0	0	0	0.001	2	0.001	4	0	1	1	1	0	0	1	0.001	2	1	1	3	0	0	0.001	0	14	0	0.001	0
Navicula cincta (Ehrenberg) Ralfs	0	0	0	0	0	0	0	0	0	0	0	0	0	0	0	0	0	0	0	0	0	0	0	0	0	0	0	0	0	0	0	0	0	0	0	0	0	0.001	0	0	0	0	0	0	0	0	0	0	0
Navicula minima Grunow in Van Heurck	0	0	0	0	40	0	0	0	0	0	0	0	0	4224	232	0	0	0	0	0	0	0	0	0	0	0	0	0	0	0	0	0	0	0	0	0	0	0	0	0	0	0	0	0	0	0	0	0	0
Navicula radiosa Kützing	0	0	0	0	0	0	0	0	0	0	0	0	0	0	0	0	0	0	0	0	0	0	0	0	0	0	0	0	0	0	0	0	0	0	0	0	0	0	0	0	0	0	0	0	0	0	0	0	0
Navicula sp. 3	0	0	0	0	0	0	0	0	0	0	0	0	0	0	0	0	0	0	0	0	0	0	0	0	0	0	0	0	0	0	0	0	0	0	0	0	0	0	0	0	0	0	0	0	0	0	0	0	0
Navicula sp. 4	0	0	0	0	0	0	0	0	0	0	0	0	0	0	0	0	0	0	0	0	0	0	0	0	0	0	0	0	0	0	0	0	0	0	0	0	0	0	0	0	0	0	0	0	0	0	0	0	0
Navicula sp. 5	0	0	0	0	0	0	0	0	0	0	0	0	0	0	0	0	0	0	0	0	0	0	0	0	0	0	0	0	0	0	0	0	0	0	0	0	0	0	0	0	0	0	0	0	0	0	0	0	0
Navicula sp.1	69	0	0	4	0	0	0.001	7	8	6	15	1	2	9	24	7	0	1	0	3	0	0	0	0	0	0	13	24	4	5	0	0	7	0	18	1	3	0	0.001	3	0	0.001	0	0	5	30	9	0	0
Navicula sp.2	2	7	4	0.001	32	30	0	0	0.001	0	2	1	0	9	0	0	3	0	1	0	4	10	0.001	4	0	4	0	0	8	0	0	5	0	22	0	0	1	4	0	0	60	0	0	0	0	0	0	0	4
Navicula sp. 6	0	0	0	0	0	0	0	0	0	0	0	0	0	0	0	0	0	0	0	0	0	0	0	0	0	0	0	0	0	0	0	0	0	0	0	0	0	0	0	0	0	0	0	0	0	0	0	0	0
Nitzschia hungarica Grunow	0	0	0	0	0	0	0	0	0	0	0	0	0	0	0	0	0	0	0	0	0	0	0	0	0	0	0	0	0	0	0	0	0	0	0	0	0	0	0	0	0	0	0	0	0	0	0	0	0
Nitzschia palea (Kützing) W.Smith	212	70	24	76	76	55	742	49	84	11	9	26	20	132	52	0	1	3	3	1	1	30	46	68	20	0.001	10	76	292	65	0	2	8	92	124	0	1	1	0.001	0.001	155	204	0	20	25	40	984	0.001	4
Nitzschia sp.	11	0.001	8	0.001	0.001	0	2	0.001	0.001	4	0	6	3	3	4	1	0	0	0	0	0.001	3	0.001	0.001	0	0	1	0	0.001	0	0	0	0.001	24	8	0	0	0	0	0	2	6	0	0.001	0.001	0	0.001	0	0
Nitzschia thermalis var. minor Hilse	0	0	0	0	0	0	0	0	0	0	0	0	0	0	0	0	0	0.001	0	0	0	0	0.001	0	0	0	0	4	0	0	0	0	0	0	0	0	0	0	0	0	0	0	0	0	0	0	0	0	0
Pinnularia maior (Kützing) Rabenhorst	0	0	0	0	0	0	0	0	0	0	0	0	0	0	0	0	0	0.001	0	0	0	0	0	0	0	0	0	0	0	0	0	0	0	0	0	0	0	0	0	0	0	0	0	0	0	0	0	0.001	0
Pinnularia mesolepta (Ehrenberg) W.Smith	2	0	0.001	0	0.001	1	0	0	0.001	0	0	2	0	0.001	0.001	0	0	0	0	0	0	1	0	0	0	0	0	0	0	0	0	0	0	2	0.001	0	0	0	0	0	0.001	0	0	0	0	0	0	0	0
Pinnularia sp.	0	0.001	0.001	0	0.001	0	0.001	7	0	0	2	1	1	0	0	0	0.001	0	3	0	0.001	1	0	0	0	0	0	0	0	0	0	0	0	0	0	0	0	0.001	0	0	1	0.001	0	0	0.001	2	0.001	0	0
Pinnularia viridis (Nitzsch) Ehrenberg	1	7	0	0.001	12	0.001	0.001	0.001	0.001	0.001	3	0.001	1	0.001	0.001	0.001	1	0	0	0	0.001	0.001	0.001	0	0	0.001	0.001	0	0.001	0.001	2	0	0	0.001	0	0.001	2	0.001	0.001	0	3	0	0	0	0.001	12	0.001	0	0
Stauroneis anceps f. gracilis (Ehrenberg) F.Hustedt	4	7	0.001	4	24	15	2	21	12	4	8	17	49	20	20	9	0.001	1	0	0	0.001	9	0	0	0	3	5	0.001	8	0	0	1	1	4	2	1	4	3	2	0.001	11	0.001	0	25	0.001	10	9	0.001	4
Stauroneis phoenicentron (Nitzsch) Ehrenberg	0	56	0.001	0.001	12	1	0.001	0.001	0.001	0.001	0.001	0	0.001	0.001	0	0	1	0.001	0	0	0	0.001	0	0	0	0	0	0	4	0	0	0	0	0	0	1	3	0.001	0	0.001	0	0	0	0.001	0	0	3	0.001	0
Ulnaria acus (Kützing) Aboal	0	0	0	0	0	0	0	0	0	0	0	0	0	0	0	0	0	0	0	0	0	0	0	0	0	0	0	0	0	0	0	0	0	0	0	0	0	0	0	0	0	0	0	0	0	0	0	0	0
Ulnaria ulna (Nitzsch) Compère	0	0	0	0	0	0	0	0	0	0	0	0	0	0	0	0	0	0	0	0	0	0	0	0	0	0	0	0	0	0	0	0	0	0	0	0	0	0	0	0	0	0	0	0	0	0	0	0	0
Cryptophyta/cryptophytes
Chroomonas minuta (Skuja) Bourrelly	0	0	0	0	0	0	0	0	4	0	0	4	0	0	0	0	0	0	0	0	0	0	7824	0	0	0	0	9408	200	480	0	0	0	294	444	0	0	0	3	2	0	0	32	355	3735	0	0	0	8
Chroomonas sp.	0	0	0	0	0	0	0	0	0	0	0	0	0	0	0	0	0	0	0	0	0	0	0	0	0	0	0	0	0	0	0	0	1	0	0	0	0	0	0	0	0	0	0	0	0.001	0	0	0	0
Cryptomonas caudata J.Schiller	0	0	0	0	0	0	0	0	0	0	0	0	0	0	0	0	0	0	0	0	0	0	0	0	0	0	0	0	0	0	0	0	0	0	0	0	0	0	0	0	0	0	0	0	0	0	0	0	0
Cryptomonas erosa Ehrenberg	3	532	4	0	4	0.001	126	469	24	10	0	5	26	108	184	0	1	0	2	0.001	0.001	2	28	464	2450	0	3	5008	332	705	0	0	2	8	34	0	1	0	1	1	2	246	560	160	25	8	180	1460	400
Cryptomonas gracilis Skuja	0	0	0	0	0	0	0	0	0	0	0	0	0	0	0	0	0	0	0	0	0	0	0	0	0	0	0	0	0	0	0	0	0	0	0	0	0	0	0	0	0	0	0	210	0	0	0	0	280
Cryptomonas marssonii Skuja	0	0	0	0	0	0	0	0	0	0	0	0	0	0	0	0	0	0	0	0	0	0	0	0	0	0	0	0	0	0	0	0	0	0	0	0	0	0	0	0	0	0	0	150	0.001	0	0	0	24
Cryptomonas ovata Ehrenberg	19	0	0	0	0	5	0	0	0	0	3	0	0	0	0	0	0	0	0	0	0	0	0	0	0	0	0	0	0	0	0	0	0	0	0	1	0	0	0	0	0	0	0	0	0	0	5	0	0
Cryptomonas phaseolus Skuja	0	0	0	0	0	0	0	0	0	0	0	0	0	0	0	0	0	0	0	0	0	0	0	0	0	0	0	0	0	0	0	0	0	0	0	0	0	0	0	0	0	0	0	0	0	0	0	0	0
Cryptomonas rostrata O.V.Troitzkaja	0	0	0	0	0	0	0	0	0	0	0	0	0	0	0	0	0	0	0	0	0	0	0	0	0	0	0	0	0	0	0	0	0	0	0	0	0	0	0	0	0	0	0	0	0	0	0	0	0
Cryptomonas sp.	0	0.001	0	0.001	0	0	0	0	0	0	0	0	0	0	0	0	0	0	0	0	0	0	0	0	0	0	0	0	0	0	0	2	0	0	0	0	0	1	0.001	0	0	0	0	0	0	0	0	0	0
Rhodomonas minuta Skuja	0	0	0	0	0	0	0	0	0	0	0	0	0	0	0	0	0	0	0	0	0	0	0	0	0	0	0	0	0	0	0	0	0	0	0	0	0	0	0	0	0	0	0	0	0	0	0	0	0
Rhodomonas tenuis Skuja	6	7	12	28	44	5	18	35	4	15	1	0	9	39	4	0	0	0	0	0	0	0	0	0	5	0	0	0	0	15	0	0	0	0	2	0	0	0	0	0	0	156	0	215	170	0	132	248	48
Dinophyceae/dinoflagellates
Gymnodinium sp.	0	0	0	0	0	0	0	0	0	0	0	0	0	0	0	0	0	0	0	0	0	0	0	0	0	0	0	0	0	0	0	0	0	0	0	0	0	0	0	0	0	0	0	0	0	0	0	0	0
Peridinium cinctum (O.F.Müller) Ehrenberg	0	0	0	0	0	0	0	0	0	0	0	0	0	0	0	0	0	0	0	0	0	0	0	0	0	0	0	0	0	0	0	0	0	0	0	0	0	0	0	0	0	0	0	0	0	0	0	0	0
Peridinium sp.	0.001	0	0	0	0.001	0	0	0	0.001	0	0	0	0	1	0	0	0	0	0	0	0	0	0	0	0	0	0	0	0	0	0	0	0	0	0	0	0	0	0	0	0	0	0.001	0.001	0	0	0	0	0
Woloszynskia sp.	0	0	0	0	0	0	0	0.001	0	0	0	0	0	0.001	0	0	0	0	0	0	0	0	0	0	0	0	0	0	0	0	0	0	0	0	0	0	0	1	0.001	2	0	3	8	15	20	0	0	0	8
Chrysophyceae/chrysophytes
Ochromonas sp.	0	0	0	0	0	0	0	0	0	0	0	0	0	0	0	0	0	0	0	0	0	0	0	0	0	0	0	0	432	0	0	0	0	0	0	0	0	0	0	0	0	0	0	0	0	0	0	0	0
Xanthophyceae/xanthophytes
Ophiocytium cochleare (Eichwald) A.Braun	0	0	0	0	0	0	0.001	0	0.001	3	0	4	0.001	1	0	0	0	0	0	0	0	0	0	0	0	0	0	0	0	0	0	0	0	0	0	0	0	0	0	0	0	0	0	0.001	20	0	0	0.001	0
Vauscheria sp.	0	0	0	0	0	0	0	0	0	0	0	0	0	0	0	0	0	0	0	0	0	0	0	0	0	0	0	0	0	0	0	0	0	0	0	0	0	0	0	0	0	0	0	0	0	0	0	0	0
[truncated: 131 more columns]
