# Supplementary material for: Phytoplankton communities in temporary ponds under different climate scenarios
Source: Sci Rep. 2021 Sep 9;11:17969. doi: 10.1038/s41598-021-97516-9 (PMC8429430; doi:10.1038/s41598-021-97516-9)
Supplement: Supplementary file 4 — Supplementary Table S3. [file 41598_2021_97516_MOESM4_ESM.xlsx]

## Sheet: Arkusz1
S3. Data from the vernal pool, from which the sediments for experiments were taken: S-W - Shannon-Weaver diversity index values, total phytoplankton abundance [individuals/mL], number of taxa and abundance of the phytoplankton taxonomic groups, abundance of the dominant taxa, dry period, and physical-chemical parameters of water – conductivity [µS cm-1], pH, temperature [ºC], N-NH4 [mg/L], N-NO2 …																			Dominant taxa - abundance
			number of taxa								abundance [individuals/mL]								CHLOROPHYTES			EUGLENOIDS	DIATOMS								CRYPTOPHYTES
date	S-W	total abundance	CYANOBACTERIA	CHLOROPHYTES	EUGLENOIDS	DIATOMS	CRYPTOPHYTES	DINOFLAGELLATES	CHRYSOPHYTES	XANTHOPHYTES	CYANOBACTERIA	CHLOROPHYTES	EUGLENOIDS	DIATOMS	CRYPTOPHYTES	DINOFLAGELLATES	CHRYSOPHYTES	XANTHOPHYTES	Chlamydomonas globosa	Schroederia planctonica	Spirogyra sp.	Trachelomonas volvocina var. volvocina	Eunotia bilunaris	Navicula cuspidata	Nitzschia palea	Pinnularia interrupta f. minutissima	Pinnularia mesolepta	Pinnularia viridis	Stauroneis anceps f. gracilis	Stauroneis phoenicentron	Cryptomonas erosa	Cryptomonas marssonii	Cryptomonas rostrata	DRY	conductivity	pH	temperature	NNH4	NNO2	NNO3	SRP	TP	Percipitation	average temperature
11.02.08	1.641	372.002	0	2	2	12	3	0	0	0	0	0	12	345.001	15.001	0	0	0	0	0	0	0	3	6	15	222	27	3	9	27	6	0.001	0		131.4	6.92	5.5	3.837	0.081	3.04	0	0.121	0	3.3
25.02.08	1.754	33.008	0	0	3	11	2	0	0	1	0	0	15.001	5.007	4	0	0	9	0	0	0	12	0	0.001	1	2	0.001	0.001	0.001	1	1	0	0		113	6.79	6	2.611	0.065	2.5	0	0.076	0.8	5.6
10.03.08	2.022	34.007	0	2	3	10	1	0	0	1	0	0.002	2.001	26.003	0.001	0	0	6	0	0	0.001	1	0	7	0	1	5	6	0.001	5	0	0	0		94	7.13	6.5	3.936	0.063	0.95	0.449	0.219	0	9.4
25.03.08	1.676	11.004	0	2	1	7	0	0	0	0	0	3.001	2	6.003	0	0	0	0	0	0	3	2	0	1	0	0	0	1	0.001	3	0	0	0		75.2	7.76	7.2	6.547	0.017	0	0.485	0.577	0	-0.6
07.04.08	1.432	9.005	0	1	2	4	1	1	0	1	0	4	1.001	1.003	1	0.001	0	2	0	0	4	0	0.001	0	0	1	0	0	0	0.001	0	0	1		80.6	8.92	13	3.264	0	0.22	0.291	0.770588	0	4.4
21.04.08	1.591	12.01	0	3	3	10	0	0	0	0	0	0.003	1.002	11.005	0	0	0	0	0	0	0.001	0.001	0.001	0	0	1	0.001	2	0	5	0	0	0		100	7.7	15	2.65	0.035	0.61	1.037	0.455229	0	10.6
05.05.08	1.111	67.011	3	4	0	10	0	0	0	1	29.002	0.004	0	7.005	0	0	0	31	0	0	0.001	0	0.001	1	1	3	1	0.001	1	0	0	0	0		112	9.8	20	1.44	0.016	0	1.878	0.770588	0	15
19.05.08	1.741	31.007	1	2	4	8	0	0	0	0	0.001	12	12.002	7.004	0	0	0	0	0	0	6	11	0	0.001	0	0.001	1	1	3	2	0	0	0		424	7.03	17.4	10.15	0.034	0.31	6.295	2.35752	0	10
03.06.08	1.73	237.001	0	2	5	6	0	0	0	0	0	99	18.001	120	0	0	0	0	0	0	0	0	0	63	0	0	6	6	36	0	0	0	0		466	6.75	32.2	10.92	0	1.07	11.073	3.85131	0	22.2
15.06.08	0	0	0	0	0	0	0	0	0	0	0	0	0	0	0	0	0	0	0	0	0	0	0	0	0	0	0	0	0	0	0	0	0	1									0	14.4
30.06.08	0	0	0	0	0	0	0	0	0	0	0	0	0	0	0	0	0	0	0	0	0	0	0	0	0	0	0	0	0	0	0	0	0	1									0	20
14.07.08	0	0	0	0	0	0	0	0	0	0	0	0	0	0	0	0	0	0	0	0	0	0	0	0	0	0	0	0	0	0	0	0	0	1									19.3	17.8
28.07.08	0	0	0	0	0	0	0	0	0	0	0	0	0	0	0	0	0	0	0	0	0	0	0	0	0	0	0	0	0	0	0	0	0	1									0	24.4
11.08.08	0	0	0	0	0	0	0	0	0	0	0	0	0	0	0	0	0	0	0	0	0	0	0	0	0	0	0	0	0	0	0	0	0	1									1.8	21.7
25.08.08	0	0	0	0	0	0	0	0	0	0	0	0	0	0	0	0	0	0	0	0	0	0	0	0	0	0	0	0	0	0	0	0	0	1									0	16.1
07.09.08	0	0	0	0	0	0	0	0	0	0	0	0	0	0	0	0	0	0	0	0	0	0	0	0	0	0	0	0	0	0	0	0	0	1									0	18.3
21.09.08	0	0	0	0	0	0	0	0	0	0	0	0	0	0	0	0	0	0	0	0	0	0	0	0	0	0	0	0	0	0	0	0	0	1									0	10
06.10.08	0	0	0	0	0	0	0	0	0	0	0	0	0	0	0	0	0	0	0	0	0	0	0	0	0	0	0	0	0	0	0	0	0	1									0.8	11.7
20.10.08	0	0	0	0	0	0	0	0	0	0	0	0	0	0	0	0	0	0	0	0	0	0	0	0	0	0	0	0	0	0	0	0	0	1									0	10.6
17.11.08	0	0	0	0	0	0	0	0	0	0	0	0	0	0	0	0	0	0	0	0	0	0	0	0	0	0	0	0	0	0	0	0	0	1									4.1	3.3
01.12.08	0	0	0	0	0	0	0	0	0	0	0	0	0	0	0	0	0	0	0	0	0	0	0	0	0	0	0	0	0	0	0	0	0	1									0	3.9
15.12.08	0	0	0	0	0	0	0	0	0	0	0	0	0	0	0	0	0	0	0	0	0	0	0	0	0	0	0	0	0	0	0	0	0	1									0	1.1
30.12.08	0	0	0	0	0	0	0	0	0	0	0	0	0	0	0	0	0	0	0	0	0	0	0	0	0	0	0	0	0	0	0	0	0	1									0	-3.9
12.01.09	0	0	0	0	0	0	0	0	0	0	0	0	0	0	0	0	0	0	0	0	0	0	0	0	0	0	0	0	0	0	0	0	0	1									0	-5
26.01.09	0	0	0	0	0	0	0	0	0	0	0	0	0	0	0	0	0	0	0	0	0	13	1	0	0	0	3	2	5	11	0	0	0	1									0	0.6
03.02.09	0	0	0	0	0	0	0	0	0	0	0	0	0	0	0	0	0	0	0	0	0	0	0	0	0	0	0	0	0	0	0	0	0	1									0	-0.6
09.02.09	0	0	0	0	0	0	0	0	0	0	0	0	0	0	0	0	0	0	0	0	0	0	0	0	0	0	0	0	0	0	0	0	0	1									0	0
16.02.09	0	0	0	0	0	0	0	0	0	0	0	0	0	0	0	0	0	0	0	0	0	0	6	0	0	0	6	6	0	6	0	0	0	1									1.3	-1.7
23.02.09	1.889	47.001	0	0	0	9	0	1	0	0	0	0	0	37.001	0	10	0	0	0	0	0	0	2	0	0	0	1	3	0	9	0	0	0		49.5	7.11	1.2	1.236	0.014	2.81	0.75	0.287	7.4	1.7
02.03.09	0.8794	105.003	0	3	4	1	0	1	0	0	0	48.001	3.001	0.001	0	54	0	0	0	0	0	0	0	0	0	0	0	0	0	0	0	0	0		107.8	7.55	3.3	1.868	0.014	1.13	2.154	0.798	0	3.3
16.03.09	1.514	51.008	0	0	12	1	0	0	0	0	0	0	51.007	0.001	0	0	0	0	0	0	0	0	0	0	0	0	0	0	0	0	0	0	0		118.3	7.41	8.2	1.441	0.01	0.93	2.239	0.815	1.5	4.4
30.03.09	1.238	72.001	0	0	3	1	2	0	0	0	0	0	34	0.001	38	0	0	0	0	0	0	0	0.001	0	0	0	0	0	0	0	0	32	0		119.7	7.59	6.8	1.348	0.007	0.73	2.435	0.822	0	5.6
13.04.09	1.535	128.002	0	2	5	2	4	0	0	0	0	8	73.002	7	40	0	0	0	0	5	0	0	0	0	4	0	0	0	0	0	6	22	0		191.6	8.36	16.3	4.543	0.012	0.61	2.822	1.073	0	10.6
27.04.09	0.7476	492.002	1	1	4	3	1	0	0	0	76	382	26.002	7	1	0	0	0	0	382	0	0	0	0	0	0	0	0	0	1	0	1	0		234	7.92	17.6	6.39	0.01	0.62	2.875	1.047	0	17.2
11.05.09	0.557	266.002	1	1	4	4	0	0	0	0	232	5	25.001	4.001	0	0	0	0	0	0	0	0	0	0	1	0	0	1	0	0.001	0	0	0		204	7.44	17.8	2.466	0.01	0.17	4.126	1.435	0	11.7
25.05.09	0.4912	303.01	3	2	4	4	3	0	0	1	276.001	0.002	6.003	15.002	6.001	0	0	0.001	0	0	0	0	0	0	6	0	0	0	0	0	3	3	0		220	7.23	20.5	1.005	0.007	1.5	1.285	0.579	0	17.8
08.06.09	2.23	98.007	4	1	16	2	2	0	0	0	9.001	4	33.006	13	39	0	0	0	0	0	0	0	0	0	10	0	0	0	0	0	3	36	0		173	6.75	19.9	2.421	0	0.64	4.423	1.603	0	15.6
22.06.09	1.433	2180.01	1	5	16	5	2	0	0	0	65	15.003	1770	145.001	185	0	0	0	0	0	0	0	10	0	120	0	0	0	0	0	35	150	0		196	6.84	21	2.323	0	0	3.442	1.303	0	15.6
06.07.09	1.713	410.01	1	8	12	3	3	0	0	0	0.001	106	190.007	4.002	110	0	0	0	0	14	0	0	0	0	4	0	0	0	0	0.001	96	10	0		161	7	28.2	1.343	0	0.85	2.796	1.03	0	21.1
21.07.09	1.331	1479.01	2	6	3	2	3	0	0	0	315	6.004	210.001	3.001	945	0	0	0	0	0.001	0	0	0	0	3	0	0	0	0	0	183	759	0					1.133	0	1.7	1.804	0.713	3.6	18.3
30.07.09	1.191	1266.01	2	3	5	3	3	1	0	0	36	288.001	783	6.002	12.002	141	0	0	0	0	0	0	0	0	0.001	0	0	0	0	0	0.001	12	0.001		197	7.06	25.4	1.662	0	0	3.702	1.348	0	21.1
17.08.09	1.362	2132	0	2	7	0	6	1	0	0	0	8	888.002	0	1208	28	0	0	0	0	0	0	0	0	0	0	0	0	0	0	1000	76	8		181	7.23	27.3	1.868	0	0	1.688	1.146	0.5	21.7
31.08.09	1.48	98.007	0	3	7	5	3	0	0	0	0	3.001	79.002	6.003	10.001	0	0	0	0	2	0	0	0	0	0.001	0	2	0	0.001	0	0.001	7	3		192	6.95	27.3	3.441	0.009	0	4.375	1.608	0	17.2
14.09.09	1.317	52	1	0	3	3	2	0	0	0	5	0	41	3	3	0	0	0	0	0	0	0	0	0	0	0	0	0	0	0	2	0	1		174	6.97	24.1	3.926	0.013	0	4.984	1.868	0.5	15.6
28.09.09	2.046	432.002	1	2	9	3	8	0	0	0	1	14	51.002	12	354	0	0	0	7	0	0	0	0	0	7	0	0	0	0	0	113	5	27		152	6.82	15.4	2.887	0.013	0	5.435	2.015	0	13.3
12.10.09	2.808	63.203	1	4	13	6	5	0	1	0	1.6	3.201	18.401	25.6	13.601	0	0.8	0	1.6	0	0	0	0	0	7.2	0	0	0	12.8	0	8	0.001	2.4		127.1	7.03	15.7	3.71	0.014	0	5.276	1.816	6.9	7.8
27.10.09	1.825	9.001	0	0	5	3	2	0	0	0	0	0	1.501	2.7	4.8	0	0	0	0	0	0	0	0	0	0.6	0	0	0	0	0	1.8	0	3		129.6	6.94	11.8	3.338	0.018	0	4.513	1.724	0.3	10
10.11.09	1.458	186.001	0	0	7	2	4	0	0	0	0	0	44.001	6	136	0	0	0	0	0	0	0	0	0	0	0	0	0	0	4	112	2	6		130.6	7.05	7.8	5.097	0.012	0.66	5.223	1.994	7.6	5.6
25.11.09	0.5977	1372	0	1	13	2	3	0	0	0	0	16	92.003	16	1248	0	0	0	16	0	0	0	0	0	4	0	0	0	0	0	1228	12	0		131	7	12.2	5.45	0.022	0.72	5.488	1.989	2.5	10.6
08.12.09	0.7106	809.605	0	1	7	0	4	0	0	0	0	16	64.004	0	729.601	0	0	0	0	0	0	0	0	0	0	0	0	0	0	0	681.6	32	0		124.7	7.03	5.4	4.132	0.011	0.69	4.105	1.558	0	4.4
24.12.09	0	0	0	0	0	0	0	0	0	0	0	0	0	0	0	0	0	0	0	0	0	0	0	0	0	0	0	0	0	0	0	0	0		143	6.96	0.2	5.587	0.017	0.95	4.804	1.61	2.5	1.1
19.01.10	0	0	0	0	0	0	0	0	0	0	0	0	0	0	0	0	0	0	0	0	0	0	0	0	0	0	0	0	0	0	0	0	0		267	6.48	1.7	5.959	0.004	0.57	1.476	0.558	0.3	-2.2
01.02.10	0	0	0	0	0	0	0	0	0	0	0	0	0	0	0	0	0	0	0	0	0	0	0	0	0	0	0	0	0	0	0	0	0	1									0	-3.9
03.03.10	1.099	6	0	0	0	2	1	0	0	0	0	0	0	4	2	0	0	0	0	0	0	0	0	0	0	0	0	0	2	0	2	0	0		70.8	6.72	7.3	3.068	0.012	1.96	1.02	0.467	0	0.6
17.03.10	0.7875	1287	0	2	2	1	1	0	0	0	0	1002	3.001	0.001	282	0	0	0	96	0	0	0	0	0	0	0	0	0	0	0	282	0	0		66.2	6.54	4.1	2.074	0.008	1.69	0.67	0.314	0	2.8
07.04.10	1.249	296.391	0	5	8	2	1	0	0	0	0	22.33	113.96	0.771	159.33	0	0	0	0	17.71	0	0	0	0	0	0	0	0	0.001	0	159.33	0	0		54.3	7.28	9.4	0.947	0	0	1.539	0.583	0	7.2
23.04.10	0.3494	8848	0	3	5	0	1	0	0	0	0	384	224	0	8240	0	0	0	0	0	0	0	0	0	0	0	0	0	0	0	8240	0	0		329	8.32	10.7	8.992	0.009	0	3.946	1.584	0	6.1
06.05.10	0.9557	22572.8	1	13	6	2	3	0	0	0	0.001	21283.2	1113.6	3.201	172.801	0	0	0	28.8	896	0	0	0	0	3.2	0	0	0	0	0	166.4	0	0		333	5.78	15.1	7.174	0.018	0	2.684	1.187	7.1	7.2
20.05.10	1.415	1923.01	0	7	5	1	4	0	0	0	0	969.003	51.003	6	897	0	0	0	792	60	0	0	0	0	6	0	0	0	0	0	762	3	69		274	6.55	13	5.126	0.012	0.97	0.575	0.401	0.3	15
